# Supplementary material for: Evidence of familial resemblance and family-based heritability of food intakes derived from a longitudinal cohort study
Source: Sci Rep. 2023 Jul 24;13:11934. doi: 10.1038/s41598-023-38326-z (PMC10366157; doi:10.1038/s41598-023-38326-z)
Supplement: Supplementary file 1 — Supplementary Tables. [file 41598_2023_38326_MOESM1_ESM.xlsx]

## Sheet: S1 Table 1
	S1 Table 1. pairwise interclass correlations (ICC) for Fruit derivatives intake for all first-degree dyads
Food Groups		Dry Fruits				Other Fruits				Fruits Juices
Relationship type		ICC	S.E	Lower Bond	Upper Bond	ICC	S.E	Lower Bond	Upper Bond	ICC	S.E	Lower Bond	Upper Bond
	Father:Son	0.1727	0.0295	0.11488	0.23052	0.2036	0.0317	0.141468	0.265732	0.1353	0.0319	0.072776	0.197824
	Mother:Son	0.1885	0.027	0.13558	0.24142	0.2156	0.0266	0.163464	0.267736	0.1454	0.0272	0.092088	0.198712
	Father:Daughter	0.1408	0.0321	0.077884	0.203716	0.2447	0.0302	0.185508	0.303892	0.147	0.03	0.0882	0.2058
	Mother:Daughter	0.3242	0.0249	0.275396	0.373004	0.307	0.0241	0.259764	0.354236	0.25	0.0236	0.203744	0.296256
	Brother:Brother	0.1126	0.0377	0.038708	0.186492	0.1273	0.0379	0.053016	0.201584	0.0342	0.037	-0.03832	0.10672
	Brother:Sister	0.1652	0.0271	0.112084	0.218316	0.1325	0.0311	0.071544	0.193456	0.0887	0.0274	0.034996	0.142404
	Sister:Sister	0.1529	0.0354	0.083516	0.222284	0.0848	0.0348	0.016592	0.153008	0.1854	0.0354	0.116016	0.254784
	Spouses	0.3894	0.0261	0.338244	0.440556	0.3275	0.0274	0.273796	0.381204	0.286	0.0293	0.228572	0.343428

## Sheet: S1 Table 2
	S1 Table 2. pairwise interclass correlations (ICC) for mayonnaise and butter intake for all first-degree dyads
Food Groups		Mayonnaise				Butter
Relationship type		ICC	S.E	Lower Bond	Upper Bond	ICC	S.E	Lower Bond	Upper Bond
	Father:Son	0.0901	0.0321	0.027184	0.153016	0.1305	0.0307	0.070328	0.190672
	Mother:Son	0.198	0.0264	0.146256	0.249744	0.1649	0.0254	0.115116	0.214684
	Father:Daughter	0.1554	0.0302	0.096208	0.214592	0.1627	0.0304	0.103116	0.222284
	Mother:Daughter	0.235	0.0243	0.187372	0.282628	0.2186	0.0245	0.17058	0.26662
	Brother:Brother	0.0702	0.0435	-0.01506	0.15546	0.1821	0.0381	0.107424	0.256776
	Brother:Sister	0.1267	0.0309	0.066136	0.187264	0.1228	0.0285	0.06694	0.17866
	Sister:Sister	0.2254	0.0355	0.15582	0.29498	0.2286	0.0355	0.15902	0.29818
	Spouses	0.2465	0.0293	0.189072	0.303928	0.2393	0.0296	0.181284	0.297316

## Sheet: S1 Table 3
	S1 Table 3. pairwise interclass correlations (ICC) for beverages, coffee, and tea intake for all first-degree dyads
Food Groups		Artificial beverages				Coffee				Tea
Relationship type		ICC	S.E	Lower Bond	Upper Bond	ICC	S.E	Lower Bond	Upper Bond	ICC	S.E	Lower Bond	Upper Bond
	Father:Son	0.1461	0.0324	0.082596	0.209604	0.2363	0.0289	0.179656	0.292944	0.0207	0.0326	-0.043196	0.084596
	Mother:Son	0.1355	0.0256	0.085324	0.185676	0.2444	0.0242	0.196968	0.291832	0.0854	0.0282	0.030128	0.140672
	Father:Daughter	0.2043	0.0294	0.146676	0.261924	0.164	0.0299	0.105396	0.222604	0.1328	0.0329	0.068316	0.197284
	Mother:Daughter	0.2401	0.024	0.19306	0.28714	0.2777	0.0233	0.232032	0.323368	0.2336	0.0329	0.169116	0.298084
	Brother:Brother	0.1654	0.038	0.09092	0.23988	0.1446	0.0382	0.069728	0.219472	0.1173	0.026	0.06634	0.16826
	Brother:Sister	0.1618	0.0278	0.107312	0.216288	0.1898	0.0275	0.1359	0.2437	0.1114	0.0379	0.037116	0.185684
	Sister:Sister	0.2126	0.0354	0.143216	0.281984	0.2317	0.0353	0.162512	0.300888	0.1993	0.0321	0.136384	0.262216
	Spouses	0.2932	0.0288	0.236752	0.349648	0.3687	0.0265	0.31676	0.42064	0.1924	0.0306	0.132424	0.252376

## Sheet: S1 Table 4
	S1 Table 4. pairwise interclass correlations (ICC) for diary intake for all first-degree dyads
Food Groups		Low fat dairy				High fat dairy				Sweetened dairy				Total dairy				Doogh
Relationship type		ICC	S.E	Lower Bond	Upper Bond	ICC	S.E	Lower Bond	Upper Bond	ICC	S.E	Lower Bond	Upper Bond	ICC	S.E	Lower Bond	Upper Bond	ICC	S.E	Lower Bond	Upper Bond
	Father:Son	0.1813	0.0293	0.123872	0.238728	0.1216	0.0297	0.063388	0.179812	0.1356	0.0299	0.076996	0.194204	0.1701	0.0297	0.111888	0.228312	0.2529	0.0284	0.197236	0.308564
	Mother:Son	0.1356	0.0273	0.082092	0.189108	0.1372	0.0274	0.083496	0.190904	0.1609	0.0251	0.111704	0.210096	0.1811	0.0272	0.127788	0.234412	0.2127	0.0246	0.164484	0.260916
	Father:Daughter	0.1595	0.0289	0.102856	0.216144	0.0922	0.0325	0.0285	0.1559	0.128	0.0297	0.069788	0.186212	0.1393	0.0296	0.081284	0.197316	0.264	0.0286	0.207944	0.320056
	Mother:Daughter	0.1987	0.026	0.14774	0.24966	0.1503	0.0241	0.103064	0.197536	0.1446	0.0247	0.096188	0.193012	0.1978	0.024	0.15076	0.24484	0.3156	0.0227	0.271108	0.360092
	Brother:Brother	0.102	0.038	0.02752	0.17648	0.0778	0.0376	0.004104	0.151496	0.1274	0.0379	0.053116	0.201684	0.1286	0.0379	0.054316	0.202884	0.1291	0.038	0.05462	0.20358
	Brother:Sister	0.105	0.0305	0.04522	0.16478	0.0088	0.0309	-0.051764	0.069364	0.1249	0.0275	0.071	0.1788	0.0572	0.0313	-0.004148	0.118548	0.1487	0.0276	0.094604	0.202796
	Sister:Sister	0.0533	0.0344	-0.014124	0.120724	0.0836	0.0348	0.015392	0.151808	0.1464	0.0354	0.077016	0.215784	0.111	0.0351	0.042204	0.179796	0.2052	0.0357	0.135228	0.275172
	Spouses	0.2745	0.0284	0.218836	0.330164	0.3051	0.0286	0.249044	0.361156	0.2004	0.0306	0.140424	0.260376	0.2398	0.0289	0.183156	0.296444	0.3867	0.0267	0.334368	0.439032

## Sheet: S1 Table 5
	S1 Table 5. pairwise interclass correlations (ICC) for all kinds of meat (Red/White/ Processed/etc.) intake for all first-degree dyads
Food Groups		White meat				Red meat				Processed meat				Organ meat				Total meat
Relationship type		ICC	S.E	Lower Bond	Upper Bond	ICC	S.E	Lower Bond	Upper Bond	ICC	S.E	Lower Bond	Upper Bond	ICC	S.E	Lower Bond	Upper Bond	ICC	S.E	Lower Bond	Upper Bond
	Father:Son	0.1991	0.0291	0.142064	0.256136	0.2016	0.0321	0.138684	0.264516	0.1353	0.0296	0.077284	0.193316	0.2301	0.0288	0.173652	0.286548	0.1595	0.0294	0.101876	0.217124
	Mother:Son	0.2016	0.0248	0.152992	0.250208	0.2014	0.0254	0.151616	0.251184	0.1454	0.0245	0.09738	0.19342	0.2421	0.0245	0.19408	0.29012	0.1985	0.0248	0.149892	0.247108
	Father:Daughter	0.2044	0.0298	0.145992	0.262808	0.1858	0.0327	0.121708	0.249892	0.147	0.0286	0.090944	0.203056	0.2755	0.0291	0.218464	0.332536	0.1977	0.0296	0.139684	0.255716
	Mother:Daughter	0.2841	0.0235	0.23804	0.33016	0.2366	0.0241	0.189364	0.283836	0.25	0.023	0.20492	0.29508	0.3219	0.0231	0.276624	0.367176	0.2551	0.0258	0.204532	0.305668
	Brother:Brother	0.1159	0.0379	0.041616	0.190184	0.2075	0.0382	0.132628	0.282372	0.0342	0.0379	-0.040084	0.108484	0.134	0.038	0.05952	0.20848	0.0974	0.0378	0.023312	0.171488
	Brother:Sister	0.1353	0.0277	0.081008	0.189592	0.1242	0.0283	0.068732	0.179668	0.0887	0.0277	0.034408	0.142992	0.2723	0.0264	0.220556	0.324044	0.1423	0.0275	0.0884	0.1962
	Sister:Sister	0.2148	0.0356	0.145024	0.284576	0.19	0.0356	0.120224	0.259776	0.1854	0.0354	0.116016	0.254784	0.3082	0.0345	0.24058	0.37582	0.1908	0.0355	0.12122	0.26038
	Spouses	0.3393	0.0272	0.285988	0.392612	0.3798	0.0268	0.327272	0.432328	0.286	0.0258	0.235432	0.336568	0.4073	0.0255	0.35732	0.45728	0.2956	0.028	0.24072	0.35048

## Sheet: S1 Table 6
	S1 Table 6. pairwise interclass correlations (ICC) for nuts, legume, and grain intake for all first-degree dyads
Food Groups		Legume				Refined grain				Whole grain				Nuts
Relationship type		ICC	S.E	Lower Bond	Upper Bond	ICC	S.E	Lower Bond	Upper Bond	ICC	S.E	Lower Bond	Upper Bond	ICC	S.E	Lower Bond	Upper Bond
	Father:Son	0.1917	0.0298	0.133292	0.250108	0.301	0.0295	0.24318	0.35882	0.1792	0.0322	0.116088	0.242312	0.1445	0.0235	0.09844	0.19056
	Mother:Son	0.2051	0.027	0.15218	0.25802	0.2964	0.0238	0.249752	0.343048	0.2335	0.0265	0.18156	0.28544	0.1441	0.0275	0.0902	0.198
	Father:Daughter	0.2014	0.0298	0.142992	0.259808	0.3276	0.0281	0.272524	0.382676	0.1704	0.0323	0.107092	0.233708	0.1695	0.0314	0.107956	0.231044
	Mother:Daughter	0.2728	0.0236	0.226544	0.319056	0.3966	0.022	0.35348	0.43972	0.2153	0.0266	0.163164	0.267436	0.226	0.0235	0.17994	0.27206
	Brother:Brother	0.1805	0.0379	0.106216	0.254784	0.1767	0.0379	0.102416	0.250984	0.0838	0.0425	0.0005	0.1671	0.1326	0.0379	0.058316	0.206884
	Brother:Sister	0.1482	0.0315	0.08646	0.20994	0.2238	0.0278	0.169312	0.278288	0.1115	0.0307	0.051328	0.171672	0.1666	0.027	0.11368	0.21952
	Sister:Sister	0.226	0.0354	0.156616	0.295384	0.3007	0.0347	0.232688	0.368712	0.1715	0.0354	0.102116	0.240884	0.1141	0.0352	0.045108	0.183092
	Spouses	0.3921	0.0265	0.34016	0.44404	0.5201	0.0224	0.476196	0.564004	0.379	0.0266	0.326864	0.431136	0.3237	0.0279	0.269016	0.378384

## Sheet: S1 Table 7
	S1 Table 7. pairwise interclass correlations (ICC) for pizza and snacks intake for all first-degree dyads
Food Groups		Snacks				Salty snack				Pizza
Relationship type			S.E	Lower Bond	Upper Bond		S.E	Lower Bond	Upper Bond		S.E	Lower Bond	Upper Bond
	Father:Son	0.1265	0.0324	0.062996	0.190004	0.1461	0.0302	0.086908	0.205292	0.185	0.0298	0.126592	0.243408
	Mother:Son	0.18	0.0269	0.127276	0.232724	0.1482	0.0257	0.097828	0.198572	0.2143	0.0249	0.165496	0.263104
	Father:Daughter	0.1738	0.0319	0.111276	0.236324	0.1306	0.0302	0.071408	0.189792	0.2401	0.0288	0.183652	0.296548
	Mother:Daughter	0.1819	0.0262	0.130548	0.233252	0.2273	0.0243	0.179672	0.274928	0.2886	0.0231	0.243324	0.333876
	Brother:Brother	0.0722	0.0376	-0.001496	0.145896	0.164	0.038	0.08952	0.23848	0.1783	0.0381	0.103624	0.252976
	Brother:Sister	0.0768	0.0318	0.014472	0.139128	0.1308	0.0316	0.068864	0.192736	0.1648	0.0278	0.110312	0.219288
	Sister:Sister	0.167	0.0413	0.086052	0.247948	0.1946	0.0356	0.124824	0.264376	0.2263	0.0353	0.157112	0.295488
	Spouses	0.2525	0.0294	0.194876	0.310124	0.2525	0.03	0.1937	0.3113	0.3874	0.0266	0.335264	0.439536

## Sheet: S1 Table 8
	S1 Table 8. pairwise interclass correlations (ICC) for vegetables, pickles, garlic, and onion intake for all first-degree dyads
Food Groups		Pickles				Garlic/Onion				Total vegetables
Relationship type		ICC	S.E	Lower Bond	Upper Bond	ICC	S.E	Lower Bond	Upper Bond	ICC	S.E	Lower Bond	Upper Bond
	Father:Son	0.0988	0.0306	0.038824	0.158776	0.1095	0.0327	0.045408	0.173592	0.2231	0.0293	0.165672	0.280528
	Mother:Son	0.1821	0.0254	0.132316	0.231884	0.0962	0.0281	0.041124	0.151276	0.1494	0.0258	0.098832	0.199968
	Father:Daughter	0.1681	0.0303	0.108712	0.227488	0.1209	0.0331	0.056024	0.185776	0.1839	0.0298	0.125492	0.242308
	Mother:Daughter	0.2202	0.0244	0.172376	0.268024	0.2394	0.0254	0.189616	0.289184	0.2378	0.0259	0.187036	0.288564
	Brother:Brother	0.1511	0.0452	0.062508	0.239692	0.1365	0.0379	0.062216	0.210784	0.1836	0.0379	0.109316	0.257884
	Brother:Sister	0.0866	0.0286	0.030544	0.142656	0.0835	0.0321	0.020584	0.146416	0.0831	0.0286	0.027044	0.139156
	Sister:Sister	0.2326	0.0353	0.163412	0.301788	0.1102	0.0351	0.041404	0.178996	0.1952	0.0355	0.12562	0.26478
	Spouses	0.2654	0.0292	0.208168	0.322632	0.2775	0.029	0.22066	0.33434	0.2878	0.0289	0.231156	0.344444

## Sheet: S1 Table 9
S1 Table 9. pairwise interclass correlations (ICC) for eggs and salt intake for all first-degree dyads
Food Groups		salt				Egg
Relationship type		ICC	S.E	Lower Bond	Upper Bond	ICC	S.E	Lower Bond	Upper Bond
	Father:Son	0.0591	0.0327	-0.004992	0.123192	0.1548	0.0297	0.096588	0.213012
	Mother:Son	0.1374	0.0275	0.0835	0.1913	0.1346	0.0274	0.080896	0.188304
	Father:Daughter	0.0748	0.0321	0.011884	0.137716	0.1455	0.03	0.0867	0.2043
	Mother:Daughter	0.2152	0.0238	0.168552	0.261848	0.2119	0.0242	0.164468	0.259332
	Brother:Brother	0.0992	0.0378	0.025112	0.173288	0.1315	0.0435	0.04624	0.21676
	Brother:Sister	0.1113	0.031	0.05054	0.17206	0.1308	0.0277	0.076508	0.185092
	Sister:Sister	0.1133	0.0352	0.044308	0.182292	0.188	0.0356	0.118224	0.257776
	Spouses	0.2219	0.0292	0.164668	0.279132	0.2984	0.0286	0.242344	0.354456
